# Supplementary material for: BEAST: Bayesian evolutionary analysis by sampling trees
Source: BMC Evol Biol. 2007 Nov 8;7:214. doi: 10.1186/1471-2148-7-214 (PMC2247476; doi:10.1186/1471-2148-7-214)
Supplement: Additional file 1 — Dengue4-GTR-CP-strict. The BEAST input XML file for the GTR + CP + strict clock analysis. [file 1471-2148-7-214-S1.xml]

<?xml version="1.0" standalone="yes"?>
<!-- Generated by BEAUTi v1.4.2                                              -->
<!--       by Alexei J. Drummond and Andrew Rambaut                          -->
<!--       Department of Computer Science, University of Auckland and        -->
<!--       Institute of Evolutionary Biology, University of Edinburgh        -->
<!--       http://beast.bio.ed.ac.uk/                                        -->
<beast>
	
	<!-- The list of taxa analyse (can also include dates/ages).                 -->
	<!-- ntax=17                                                                 -->
	<taxa id="taxa">
		<taxon id="D4Brazi82">
			<date value="1982.0" direction="forwards" units="years"/>
		</taxon>
		<taxon id="D4ElSal83">
			<date value="1983.0" direction="forwards" units="years"/>
		</taxon>
		<taxon id="D4ElSal94">
			<date value="1994.0" direction="forwards" units="years"/>
		</taxon>
		<taxon id="D4Indon76">
			<date value="1976.0" direction="forwards" units="years"/>
		</taxon>
		<taxon id="D4Indon77">
			<date value="1977.0" direction="forwards" units="years"/>
		</taxon>
		<taxon id="D4Mexico84">
			<date value="1984.0" direction="forwards" units="years"/>
		</taxon>
		<taxon id="D4NewCal81">
			<date value="1981.0" direction="forwards" units="years"/>
		</taxon>
		<taxon id="D4Philip64">
			<date value="1964.0" direction="forwards" units="years"/>
		</taxon>
		<taxon id="D4Philip56">
			<date value="1956.0" direction="forwards" units="years"/>
		</taxon>
		<taxon id="D4Philip84">
			<date value="1984.0" direction="forwards" units="years"/>
		</taxon>
		<taxon id="D4PRico86">
			<date value="1986.0" direction="forwards" units="years"/>
		</taxon>
		<taxon id="D4SLanka78">
			<date value="1978.0" direction="forwards" units="years"/>
		</taxon>
		<taxon id="D4Tahiti79">
			<date value="1979.0" direction="forwards" units="years"/>
		</taxon>
		<taxon id="D4Tahiti85">
			<date value="1985.0" direction="forwards" units="years"/>
		</taxon>
		<taxon id="D4Thai63">
			<date value="1963.0" direction="forwards" units="years"/>
		</taxon>
		<taxon id="D4Thai78">
			<date value="1978.0" direction="forwards" units="years"/>
		</taxon>
		<taxon id="D4Thai84">
			<date value="1984.0" direction="forwards" units="years"/>
		</taxon>
	</taxa>
	
	<!-- The sequence alignment (each sequence refers to a taxon above).         -->
	<!-- ntax=17 nchar=1485                                                      -->
	<alignment id="alignment" dataType="nucleotide">
		<sequence>
			<taxon idref="D4Brazi82"/>
			ATGCGATGCGTAGGAGTAGGAAACAGAGACTTTGTGGAAGGAGTCTCAGGTGGAGCATGGGTCGACCTGGTGCTAGAACATGGAGGATGCGTCACAACCATGGCCCAGGGAAAACCAACCTTGGATTTTGAACTGACCAAGACAACAGCCAAGGAAGTGGCTCTGTTAAGAACCTATTGCATTGAAGCCTCAATATCAAACATAACTACGGCAACAAGATGTCCAACGCAAGGAGAGCCTTATCTGAAAGAGGAACAGGACCAACAGTACATTTGCCGGAGAGATGTGGTAGACAGAGGGTGGGGCAATGGCTGTGGCTTGTTTGGAAAAGGAGGAGTTGTGACATGTGCGAAGTTTTCATGTTCGGGGAAGATAACAGGCAATTTGGTCCAAATTGAGAACCTTGAATACACAGTGGTTGTAACAGTCCACAATGGAGACACCCATGCAGTAGGAAATGACACATCCAATCATGGAGTTACAGCCATGATAACTCCCAGGTCACCATCGGTGGAAGTCAAATTGCCGGACTATGGAGAACTAACACTCGATTGTGAACCCAGGTCTGGAATTGACTTTAATGAGATGATTCTGATGAAAATGAAAAAGAAAACATGGCTCGTGCATAAGCAATGGTTTTTGGATCTGCCTCTTCCATGGACAGCAGGAGCAGACACATCAGAGGTTCACTGGAATTACAAAGAGAGAATGGTGACATTTAAGGTTCCTCATGCCAAGAGACAGGATGTGACAGTGCTGGGATCTCAGGAAGGAGCCATGCATTCTGCCCTCGCTGGAGCCACAGAAGTGGACTCCGGTGATGGAAATCACATGTTTGCAGGACATCTCAAGTGCAAAGTCCGTATGGAGAAATTGAGAATCAAGGGAATGTCATACACGATGTGTTCAGGAAAGTTTTCAATTGACAAAGAGATGGCAGAAACACAGCATGGGACAACAGTGGTGAAAGTCAAGTATGAAGGTGCTGGAGCTCCGTGTAAAGTCCCCATAGAGATAAGAGATGTAAACAAGGAAAAAGTGGTTGGGCGTATCATCTCATCCACCCCTTTGGCTGAGAATACCAACAGTGTAACCAACATAGAATTAGAACCCCCCTTTGGGGACAGCTACATAGTGATAGGTGTTGGAAACAGCGCATTAACACTCCATTGGTTCAGGAAAGGGAGTTCCATTGGCAAGATGTTTGAGTCCACATACAGAGGTGCAAAACGAATGGCCATTCTAGGTGAAACAGCTTGGGATTTTGGTTCCGTTGGTGGATTGTTCACATCATTGGGAAAGGCTGTGCACCAGGTTTTTGGAAGTGTGTATACAACCATGTTTGGAGGAGTCTCATGGATGATTAGAATCCTAATTGGGTTCTTAGTGTTGTGGATTGGCACGAACTCAAGGAACACTTCAATGGCTATGACGTGCATAGCTGTTGGAGGAATCACTCTGTTTCTGGGCTTCACAGTTCAAGCA
		</sequence>
		<sequence>
			<taxon idref="D4ElSal83"/>
			ATGCGATGCGTAGGAGTAGGAAACAGAGACTTTGTGGAAGGAGTCTCAGGTGGAGCATGGGTCGACCTGGTGCTAGAACATGGAGGATGCGTCACAACCATGGCCCAGGGAAAACCAACCTTGGATTTTGAACTGACTAAGACAACAGCCAAGGAAGTGGCTCTGTTAAGAACCTATTGCATTGAAGCCTCAATATCAAACATAACTACGGCAACAAGATGTCCAACGCAAGGAGAGCCTTATCTGAAAGAGGAACAGGACCAACAGTACATTTGCCGGAGAGATGTGGTAGACAGAGGGTGGGGCAATGGCTGTGGCTTGTTTGGAAAAGGAGGAGTTGTGACATGTGCGAAGTTTTCATGTTCGGGGAAGATAACAGGCAATTTGGTCCAAATTGAGAACCTTGAATACACAGTGGTTGTAACAGTCCACAATGGAGACACCCATGCAGTAGGAAATGACACATCCAATCATGGAGTTACAGCCATGATAACTCCCAGGTCACCATCGGTGGAAGTCAAATTGCCGGACTATGGAGAACTAACACTCGATTGTGAACCCAGGTCTGGAATTGACTTTAATGAGATGATTCTGATGAAAATGAAAAAGAAAACATGGCTCGTGCATAAGCAATGGTTTTTGGATCTGCCTCTTCCATGGACAGCAGGAGCAGACACATCAGAGGTTCACTGGAATTACAAAGAGAGAATGGTGACATTTAAGGTTCCTCATGCCAAGAGACAGGATGTGACAGTGCTGGGATCTCAGGAAGGAGCCATGCATTCTGCCCTCGCTGGAGCCACAGAAGTGGACTCCGGTGATGGAAATCATATGTTTGCAGGACATCTCAAGTGCAAAGTCCGTATGGAGAAATTGAGAATCAAGGGAATGTCATACACGATGTGTTCAGGAAAGTTTTCAATTGACAAAGAGATGGCAGAAACACAGCATGGGACAACAGTGGTGAAAGTCAAGTATGAAGGTGCTGGAGCTCCGTGTAAAGTCCCCATAGAGATAAGAGATGTAAACAAGGAAAAAGTGGTTGGGCGTATCATCTCATCCACCCCTTTGGCTGAGAATACCAACAGTGTAACCAACATAGAATTAGAACCCCCCTTTGGGGACAGCTACATAGTGATAGGTGTTGGAAACAGCGCATTAACACTCCATTGGTTCAGGAAAGGGAGTTCCATTGGCAAGATGTTTGAGTCCACATACAGAGGTGCAAAACGAATGGCCATTCTAGGTGAAACAGCTTGGGATTTTGGTTCCGTTGGTGGACTGTTCACATCATTGGGAAAGGCTGTGCACCAGGTTTTTGGAAGTGTGTATACAACCATGTTTGGAGGAGTCTCATGGATGATTAGAATCCTAATTGGGTTCTTAGTGTTGTGGATTGGCACGAACTCAAGGAACACTTCAATGGCTATGACGTGCATAGCTGTTGGAGGAATCACTCTGTTTCTGGGCTTCACAGTTCAAGCA
		</sequence>
		<sequence>
			<taxon idref="D4ElSal94"/>
			ATGCGATGCGTAGGAGTAGGAAACAGAGACTTTGTGGAAGGAGTCTCAGGTGGAGCATGGGTCGACCTGGTGCTAGAACATGGAGGATGCGTCACAACCATAGCCCAGGGAAAACCAACCTTGGATTTTGAATTGACTAAGACAACAGCCAAGGAAGTGGCTCTGTTAAGAACCTATTGCATTGAAGCCTCAATATCAAACATAACTACGGCAACAAGATGTCCAACGCAAGGAGAGCCTTATCTGAAAGAGGAACAGGACCAACAGTACATTTGCCGGAGAGATGTGGTAGACAGAGGGTGGGGGAATGGCTGTGGCTTGCTTGGAAAAGGAGGAGTTGTGACATGTGCGAAGTTTTCATGTTCGGGGAAGATAACAGGCAATTTGGTCCAAATTGAGAACCTTGAATACACAGTGGTTGTAACAGTCCACAATGGAGATACCCATGCAGTAGGAAATGACACATCCAATCATGGAGTTACAGCCACGATAACTCCCAGGTCACCATCGGTGGAAGTCAAATTGCCGGACTATGGAGAACTAACACTCGATTGTGAACCCAGATCTGGAATTGATTTTAATGAGATGATTCTGATGAAAATGAAAAAGAAAACATGGCTCGTGCATAAGCAATGGTTTTTGGATCTGCCTCTTCCATGGACAGCAGGAGCAGACACATCAGAGGTTCACTGGAATTACAAAGAGAGAATGGTGACATTCAAGGTTCCTCATGCCAAGAGACAGGATGTGACAGTGCTGGGATCTCAGGAAGGAGCCATGCATTCTGCCCTCGCTGGAGCCACAGAAGTGGACTCCGGTGATGGAAATCACATGTTTGCAGGACATCTCAAGTGCAAAGTCCGCATGGAGAAATTGAGAATCAAGGGAATGTCATACACGATGTGTTCAGGAAAGTTTTCAATTGATAAAGAGATGGCAGAAACACAGCATGGGACAACAGTGGTGAAAGTCAAGTATGAAGGTGCTGGAGCTCCGTGTAAAGTCCCCATAGAGATAAGAGATGTAAACAAGGAAAAAGTGGTTGGGCGTATCATCTCATCCACCCCTTTGGCTGAGAATACCAACAGTGTAACCAACATAGAATTAGAACCCCCCTTTGGGGACAGCTACATAGTGATAGGTGTCGGAAACAGCGCATTAACACTCCATTGGTTCAGGAAAGGGAGTTCCATTGGCAAGATGTTTGAGTCCACATACAGAGGTGCAAAACGAATGGCCATTCTAGGTGAAACAGCTTGGGATTTTGGTTCCGTTGGTGGACTGTTCACATCATTGGGAAAGGCTGTGCACCAGGTTTTTGGAAGTGTGTACACAACCATGTTTGGAGGAGTCTCATGGATGATTAGAATCCTAATTGGGTTCTTAGTGTTATGGATTGGCACGAACTCAAGGAACACTTCAATGGCTATGACGTGCATAGCTGTTGGAGGAATCACTCTGTTTCTGGGCTTCACAGCTCAAGCA
		</sequence>
		<sequence>
			<taxon idref="D4Indon76"/>
			ATGCGATGCGTAGGAGTAGGAAACAGAGACTTTGTGGAAGGAGTCTCAGGTGGAGCATGGGTCGATCTGGTGCTAGAACATGGAGGATGCGTCACAACCATGGCCCAGGGAAAACCAACCTTGGATTTTGAACTGACTAAGACAACAGCCAAGGAAGTGGCTCTGTTAAGAACCTATTGCATTGAAGCCTCAATATCAAACATAACCACGGCAACAAGATGTCCAACGCAAGGAGAGCCTTATCTAAAAGAGGAACAAGACCAACAGTACATTTGCCGGAGAGATGTGGTAGACAGAGGGTGGGGCAATGGCTGTGGCTTGTTTGGAAAAGGAGGAGTTGTGACATGTGCGAAGTTTTCATGTTCGGGGAAGATAACAGGCAATTTGGTCCAAATTGAGAACCTTGAATACACAGTGGTTGTAACAGTCCACAATGGAGACACCCATGCAGTAGGAAATGACACATCCAATCATGGAGTTACAGCCACGATAACTCCCAGGTCACCATCGGTGGAAGTCAAATTGCCGGACTATGGAGAACTAACACTCGATTGTGAACCCAGGTCTGGAATTGACTTTAATGAGATGATTCTGATGAAAATGAAAAAGAAAACATGGCTTGTGCATAAGCAATGGTTTTTGGATCTACCTCTACCATGGACAGCAGGAGCAGACACATCAGAGGTTCACTGGAATTACAAAGAGAGAATGGTGACATTTAAGGTTCCTCATGCCAAGAGACAGGATGTGACAGTGCTGGGATCTCAGGAAGGAGCCATGCATTCTGCCCTCGCTGGAGCCACAGAAGTGGACTCCGGTGATGGAAATCACATGTTTGCAGGACATCTCAAGTGCAAAGTCCGTATGGAGAAATTGAGAATCAAGGGAATGTCATACACGATGTGTCCAGGAAAGTTCTCAATTGACAAAGAGATGGCAGAAACACAGCATGGGACAACAGTGGTGAAAGTCAAGTATGAAGGTGCTGGAGCTCCGTGTAAAGTCCCCATAGAGATAAGAGATGTGAACAAGGAAAAAGTGGTTGGGCGTATCATCTCATCCACCCCTTTGGCTGAGAATACCAACAGTGCAACCAACATAGAGTTAGAACCCCCCTTTGGGGACAGCTACATAGTGATAGGTGTTGGAAACAGTGCATTAACACTCCATTGGTTCAGGAAAGGGAGTTCCATTGGCAAGATGTTTGAGTCCACATACAGAGGTGCAAAACGAATGGCCATTCTAGGTGAAACAGCTTGGGATTTTGGTTCCGTTGGTGGACTGCTCACATCATTGGGAAAGGCTGTGCACCAGGTTTTTGGAAGTGTGTATACAACCATGTTTGGAGGAGTCTCATGGATGATTAGAATCCTAATTGGGTTCCTAGTGTTGTGGATTGGCACGAACTCAAGGAACACTTCAATGGCTATGACGTGCATAGCTGTTGGAGGAATCACTCTGTTTCTGGGCTTCACAGTTCAAGCA
		</sequence>
		<sequence>
			<taxon idref="D4Indon77"/>
			ATGCGATGCGTAGGAGTAGGAAACAGAGACTTTGTGGAAGGAGTCTCAGGTGGAGCATGGGTCGATCTGGTGCTAGAACATGGAGGATGCGTCACAACCATGGCCCAGGGAAAACCAACCTTGGATTTTGAACTGACTAAGACAACAGCCAAGGAAGTGGCTCTGTTAAGAACCTATTGCATTGAAGCCTCAATATCAAACATAACCACGGCAACAAGATGTCCAACGCAAGGAGAGCCTTATCTAAAAGAGGAACAAGACCAACAGTACATTTGCCGGAGAGATGTGGTAGACAGAGGGTGGGGCAATGGCTGTGGCTTGTTTGGAAAAGGAGGAGTTGTGACATGTGCGAAGTTTTCATGTTCGGGGAAGATAACAGGCAATTTGGTCCAAATTGAGAACCTTGAATACACAGTAGTTGTAACAGTCCACAATGGAGACACCCATGCAGTAGGAAATGACACATCCAACCATGGAGTTACAGCCACGATAACTCCCAGGTCACCATCGGTGGAAGTCAAATTGCCGGACTATGGAGAACTAACACTCGATTGTGAACCCAGGTCTGGAATTGACTTTAATGAGATGATTCTGATGAAAATGAAAAAGAAAACATGGCTTGTGCATAAGCAATGGTTTTTGGATCTACCTCTACCATGGACAGCAGGAGCAGACACATCAGAGGTTCACTGGAATTACAAAGAGAGAATGGTGACATTTAAGGTTCCTCATGCCAAGAGACAGGATGTGACAGTGCTGGGATCTCAGGAAGGAGCCATGCATTCTGCCCTCGCTGGAGCCACAGAAGTGGACTCCGGTGATGGAAATCACATGTTTGCAGGACATCTCAAGTGCAAAGTCCGTATGGAGAAATTGAGAATCAAGGGAATGTCATACACGATGTGTTCAGGAAAGTTCTCAATTGACAAAGAGATGGCAGAAACACAGCATGGGACAACAGTGGTGAAAGTCAAGTATGAAGGTGCTGGAGCTCCGTGCAAAGTCCCCATAGAGATAAGAGATGTAAACAAGGAAAAAGTGGTTGGGCGTATCATCTCATCCACCCCTTTGGCTGAGAATACCAACAGTGTAACCAACATAGAATTAGAACCCCCCTTTGGGGACAGCTACATAGTGATAGGTGTTGGAAACAGTGCATTAACACTCCATTGGTTCAGGAAAGGGAGTTCCATTGGCAAGATGTTTGAGTCCACATACAGAGGTGCAAAACGAATGGCCATTCTAGGTGAAACAGCTTGGGATTTTGGTTCCGTTGGTGGACTGTTCACATCATTGGGAAAGGCTGTGCACCAGGTTTTTGGAAGTGTGTATACAACCATGTTTGGAGGAGTCTCATGGATGATTAGAATCCTAATTGGCTTCTTAGTGTTGTGGATTGGCACGAACTCAAGGAACACTTCAATGGCTATGACGTGCATAGCTGTTGGAGGAATCACTCTGTTTCTGGGCTTCACAGTTCAAGCA
		</sequence>
		<sequence>
			<taxon idref="D4Mexico84"/>
			ATGCGATGCGTAGGAGTAGGAAACAGAGACTTTGTGGAAGGAGTCTCAGGTGGAGCATGGGTCGACCTAGTGCTAGAACATGGAGGATGCGTCACAACCATGGCCCAGGGAAAACCAACCTTGGATTTTGAACTGACTAAGACAACAGCCAAGGAAGTGGCTCTGCTAAGAACCTATTGCATTGAAGCCTCAATATCAAACATAACTACGGCAACAAGATGTCCAACGCAAGGAGAGCCTTATCTGAAAGAGGAACAGGACCAACAGTACATTTGCCGGAGAGATGTGGTAGACAGAGGGTGGGGCAATGGCTGTGGCTTGTTTGGAAAAGGAGGAGTTGTGACATGTGCGAAGTTTTCATGTTCGGGGAAGATAACAGGCAATTTGGTCCAAATTGAGAACCTTGAATACACAGTGGTTGTAACAGTCCACAATGGAGACACCCATGCAGTAGGAAATGACACATCCAATCATGGAGTTACAGCCATGATAACTCCCAGGTCACCATCGGTGGAAGTCAAATTGCCGGACTATGGAGAACTAACACTCGATTGTGAACCCAGGTCTGGAATTGACTTTAATGAGATGATTCTGATGAAAATGAAAAAGAAAACATGGCTCGTGCATAAGCAATGGTTTTTGGATCTGCCTCTTCCATGGACAGCAGGAGCAGACACATCAGAGGTTCACTGGAATTACAAAGAGAGAATGGTGACATTTAAGGTTCCCCATGCCAAGAGACAGGATGTGACAGTGCTGGGATCTCAGGAAGGAGCCATGCATTCTGCCCTCGCTGGAGCCACAGAAGTGGACTCCGGTGATGGAAATCACATGTTTGCAGGACATCTCAAGTGCAAAGTCCGTATGGAGAAATTGAGAATCAAGGGAATGTCATACACGATGTGTTCAGGAAAGTTTTCAATTGACAAAGAGATGGCAGAAACACAGCATGGGACAACAGTGGTGAAAGTCAAGTGTGAAGGTGCTGGAGCTCCCTGTAAAGTCCCCATAGAGATAAGAGATGTAAACAAGGAAAAAGTGGTTGGGCGTATCATCTCATCCACCCCTTTGGCTGAGAATACCAACAGTGTAACCAACATAGAATTAGAACCTCCCTTTGGGGACAGCTACATAGTGATAGGTGTTGGAAACAGCGCATTAACACTCCATTGGTTCAGGAAAGGGAGTTCCATTGGCAAGATGTTTGAGTCCACATACAGAGGTGCAAAACGAATGGCCATTCTAGGTGAAACAGCTTGGGATTTTGGTTCCGTTGGTGGACTGTTCACATCATTGGGAAAGGCTGTGCACCAGGTTTTTGGAAGTGTGTATACAACCATGTTTGGAGGAGTCTCATGGATGATTAGAATCCTAATTGGGTTCTTAGTGTTGTGGATTGGCACGAACTCAAGGAACACTTCAATGGCTATGACGTGCATAGCTGTTGGAGGAATCACTCTGTTTCTGGGCTTCACAGTTCAAGCA
		</sequence>
		<sequence>
			<taxon idref="D4NewCal81"/>
			ATGCGATGCGTAGGAGTAGGAAACAGAGACTTTGTGGAAGGAGTCTCAGGTGGAGCATGGGTCGACCTGGTGCTAGAACATGGAGGATGCGTCACAACCATGGCCCAGGGAAAACCAACCTTGGATTTTGAACTGACTAAGACAACAGCCAAGGAAGTGGCTCTGTTAAGAACCTATTGCATTGAAGCCTCAATATCAAACATAACTACGGCAACAAGATGTCCAACGCAAGGAGAGCCTTATCTGAAAGAGGAACAGGACCAACAGTACATTTGCCGGAGAGATGTGGTAGACAGAGGGTGGGGCAATGGCTGTGGCTTGTTTGGAAAAGGAGGAGTTGTGACATGTGCGAAGTTTTCATGTTCGGGGAAGATAACAGGCAATTTGGTCCAAATTGAGAACCTTGAATACACAGTGGTTGTAACAGTCCACAATGGAGACACCCATGCAGTAGGAAATGACACATCCAATCATGGAGTTACAGCCATGATAACTCCCAGGTCACCATCGGTGGAAGTCAAATTGCCGGACTATGGAGAACTAACACTCGATTGTGAACCCAGGTCTGGAATTGACTTTAATGAGATGATTCTGATGAAAATGAAAAAGAAAACATGGCTCGTGCATAAGCAATGGTTTTTGGATCTGCCTCTTCCATGGACAGCAGGAGCAGACACATCAGAGGTTCACTGGAATTACAAAGAGAGAATGGTGACATTTAAGGTTCCTCATGCCAAGAGACAGGATGTGACAGTGCTGGGATCTCAGGAAGGAGCCATGCATTCTGCCCTCGCTGGAGCCACAGAAGTGGACTCCGGTGATGGAAATCACATGTTTGCAGGACATCTCAAGTGCAAAGTCCGTATGGAGAAATTGAGAATCAAGGGAATGTCATACACGATGTGTTCAGGAAAGTTTTCAATTGACAAAGAGATGGCAGAAACACAGCATGGGACAACAGTGGTGAAAGTCAAGTATGAAGGTGCTGGAGCTCCGTGTAAAGTCCCCATAGAGATAAGAGATGTAAACAAGGAAAAAGTGGTTGGGCGTATCATCTCATCCACCCCTTTGGCTGAGAATACCAACAGTGTAACCAACATAGAATTAGAACCCCCCTTTGGGGACAGCTACATAGTGATAGGTGTTGGAAACAGCGCATTAACACTCCATTGGTTCAGGAAAGGGAGTTCCATTGGCAAGATGTTTGAGTCCACATACAGAGGTGCAAAACGAATGGCCATTCTAGGTGAAACAGCTTGGGATTTTGGTTCCGTTGGTGGACTGTTCACATCATTGGGAAAGGCTGTGCACCAGGTTTTTGGAAGTGTGTATACAACCATGTTTGGAGGAGTCTCATGGATGATTAGAATCCTAATTGGGTTCTTAGTGTTGTGGATTGGCACGAACTCAAGGAACACTTCAATGGCTATGACGTGCATAGCTGTTGGAGGAATCACTCTGTTTCTGGGCTTCACAGTTCAAGCA
		</sequence>
		<sequence>
			<taxon idref="D4Philip64"/>
			ATGCGATGCGTGGGAGTGGGGAACAGAGACTTTGTGGAAGGAGTCTCAGGTGGAGCATGGGTCGATTTGGTGCTAGAACATGGAGGATGTGTCACAACCATGGCCCAGGGAAAACCAACCTTGGATTTTGAACTGATCAAGACAACAGCCAAGGAAGTGGCTCTGTTAAGAACCTATTGCATTGAAGCCTCGATATCAAACATAACCACGGCAACAAGATGTCCAACGCAAGGAGAACCTTATCTCAAAGAGGAACAAGATCAACAGTACATCTGCCGGAGAGATGTGGTAGACAGAGGGTGGGGCAATGGCTGTGGCTTGTTTGGGAAAGGAGGAGTTGTGACATGTGCGAAGTTTTCATGCTCGGGGAAGATAACAGGCAATTTGGTCCAAATTGAGAACCTTGAATACACAGTGGTTGTAACAGTCCACAATGGAGACACCCATGCAGTAGGAAATGATACATCCAACCATGGAGTGACAGCCACGATAACCCCCAGGTCACCATCGGTAGAAGTTAAATTACCGGATTATGGAGAATTAACACTCGATTGTGAACCCAGGTCCGGAATTGATTTTAATGAGATGATTCTGATGAAAATGAAAAAGAAAACGTGGCTTGTGCACAAGCAATGGTTTTTGGATCTACCTCTACCATGGGCAGCAGGAGCAGATACATCAGAAGTTCATTGGAATTACAAAGAGAGAATGGTGACATTCAAGGTTCCTCATGCCAAGAGACAGGATGTGACAGTGCTAGGATCTCAGGAAGGAGCCATGCATTCTGCCCTCACCGGAGCTACAGAAGTGGATTCCGGTGATGGAAACCACATGTTTGCAGGACATCTGAAATGCAAAGTTCGCATGGAGAAATTGAGAATTAAGGGAATGTCATACACGATGTGCTCAGGAAAGTTCTCAATTGACAAAGAGATGGCAGAAACACAGCATGGGACAACAGTGGTAAAAGTCAAATATGAGGGTGCTGGAGCTCCATGTAAAGTTCCCATAGAGATAAGAGATGTGAACAAGGAAAAAGTGGTAGGGCGTATCATCTCATCTACCCCTTTGGCTGAGAACACCAACAGTGTAACCAACATAGAATTAGAACCCCCTTTTGGGGACAGCTACATAGTAATAGGTGTTGGAGACAGTGCATTAACACTCCATTGGTTCAGGAAAGGGAGTTCCATTGGCAAGATGTTTGAGTCCACATACAGAGGTGCAAAGCGAATGGCCATTCTAGGTGAAACAGCCTGGGATTTTGGTTCGGTTGGTGGACTGCTCACATCATTGGGAAAGGCTGTACACCAGGTTTTTGGTAGTGTGTATACAACTATGTTTGGAGGAGTCTCATGGATGGTTAGAATCCTAATTGGGTTCTTAGTGTTGTGGATTGGCACGAATTCGAGAAACACCTCAATGGCAATGACGTGCATAGCTGTTGGAGGAATCACTCTGTTTCTGGGTTTCACAGTTCACGCA
		</sequence>
		<sequence>
			<taxon idref="D4Philip56"/>
			ATGCGATGCGTGGGAGTGGGGAACAGAGACTTTGTGGAAGGAGTCTCAGGTGGAGCATGGGTCGATTTGGTGCTAGAACATGGAGGATGTGTCACAACCATGGCCCAGGGAAAACCAACCTTGGATTTTGAACTGATCAAGACAACAGCCAAGGAAGTGGCTCTGTTAAGAACCTATTGCATTGAAGCCTCGATATCAAACATAACCACGGCAACAAGATGTCCAACGCAAGGAGAACCTTATCTCAAAGAGGAACAAGATCAACAGTACATCTGCCGGAGAGATGTGGTAGACAGAGGGTGGGGCAATGGCTGTGGCTTGCTTGGGAAAGGAGGAGTTGTGACATGTGCGAAGTTTTCATGCTCGGGGAAGATAACAGGCAATTTGGTCCAAATTGAGAACCTTGAATACACAGTAGTTGTAACAGTCCACAATGGAGACACCCATGCAGTAGGAAATGACATATCCAACCATGGAGTGACAGCCACGATAACCCCCAGGTCACCATCGGTAGAAGTTAAATTACCGGATTATGGAGAATTAACACTCGATTGTGAACCCAGGTCCGGAATTGATTTTAATGAGATGATTCTGATGAAAATGAAAAAGAAAACGTGGCTTGTGCACAAGCAATGGTTTTTGGATCTACCTCTACCATGGGCAGCAGGAGCAGACACATCAGAAGTTCATTGGAATTACAAAGAGAGAATGGTGACATTCAAGGTTCCTCATGCCAAGAGACAGGATGTGACAGTGCTAGGATCTCAGGAAGGAGCCATGCATTCTGCCCTCACCGGAGCTACAGAAGTGGATTCCGGTGATGGAAACCACATGTATGCAGGACATCTGAAATGCAAAGTTCGCATGGAGAAATTGAGAATTAAGGGAATGTCATACACGATGTGCTCAGGAAAGTTCTCAATTGACAAAGAGATGGCAGAAACACAGCATGGGACAACAGTGGTAAAAGTCAAGTATGAGGGTGCTGGAGCTCCATGTAAAGTTCCCATAGAGATAAGAGATGTGAACAAGGAAAAAGTGGTAGGGCGCATCATCTCATCTACCCCTTTGGCTGAGTATACCAACAGTGTAACCAACATAGAATTAGAACCCCCCTTTGGGGACAGCTACATAGTAATAGGTGTTGGAGACAGTGCATTAACACTCCATTGGTTCAGGAAAGGGAGTTCCATTGGCAAGATGTTTGAGTCCACATACAGAGGCGCAAAGCGAATGGCCATTCTAGGTGAAACAGCCTGGGATTTTGGTTCTGTTGGTGGACTGCTCACATCATTGGGAAAGGCTGTACACCAGGTTTTTGGTAGTGTGTATACAACTATGTTTGGAGGAGTCTCATGGATGGTTAGAATCCTAATTGGGTTCTTAGTGTTGTGGATTGGCACGAATTCGAGAAACACCTCAATGGCAATGACGTGCATAGCTGTTGGAGGAATCACTCTGTTTCTGGGTTTCACAGTTCACGCA
		</sequence>
		<sequence>
			<taxon idref="D4Philip84"/>
			ATGCGATGCGTAGGAGTGGGGAACAGAGACTTTGTGGAAGGAGTCTCAGGTGGAGCATGGGTCGACTTAGTGCTAGAACATGGAGGATGTGTCACAACCATGGCCCAAGGAAAACCAACCTTGGATTTTGAACTGATCAAGACAACAGCCAAGGAAGTGGCTCTGTTAAGAACCTATTGCATTGAAGCCTCGATATCAAACATAACCACGGCAACAAGATGCCCAACGCAAGGAGAACCTTATCTCAAAGAGGAACAAGATCAACAGTACATTTGCCGGAGAGATGTGGTAGACAGAGGGTGGGGCAATGGCTGTGGCTTGTTTGGGAAAGGAGGAGTTGTGACATGTGCGAAGTTCTCATGCTCGGGAAAGATAACAGGCAATTTGGTCCAAATTGAGAACCTTGAATATACAGTGGTTGTAACAGTCCACAATGGAGACACCCATGCAGTAGGAAATGACACATCCAACCATGGAGTGACAGCCACGATAACCCCTAGGTCACCATCGGTAGAAGTTAAATTACCGGATTATGGAGAATTAACACTTGATTGTGAACCCAGGTCCGGAATTGACTTTAATGAGATGATTCTGATGAAAATGAAAAAGAAAACGTGGCTTGTGCACAAGCAATGGTTTCTGGATCTGCCTCTACCATGGGCAGCAGGAGCAGATACATCAGAAGTTCATTGGAATTACAAAGAGAGAATGGTGACATTCAAGGTTCCTCATGCCAAGAGACAGGATGTGACAGTGCTAGGATCTCAGGAAGGAGCCATGCATTCTGCCCTCACCGGAGCTACAGAAGTGGATTCCGGTGATGGAAACCACATGTTTGCAGGACATCTGAAATGCAAAGTTCGCATGGAGAAATTGAGAATCAAGGGAATGTCATACACGATGTGCTCAGGGAAGTTCTCAATTGACAAAGAGATGGCAGAAACACAGCATGGGACAACAGTGGTTAAAGTCAAATATGAAGGTGCTGGAGCTCCGTGCAAAGTTCCCATAGAGATAAGAGATGTGAACAGGGAAAAAGTGGTAGGGCGTGTCATCTCATCTACCCCTTTGGCCGAGAATACCAACAGTGTAACCAACATAGAATTAGAACCCCCTTTTGGGGACAGCTACATAGTAATAGGTGTTGGAGACAGTGCATTAACACTCCATTGGTTCAGGAAAGGGAGTTCCATTGGCAAGATGTTTGAGTCCACATACAGAGGTGCAAAGCGAATGGCCATTCTAGGTGAAACAGCCTGGGATTTTGGTTCTGTTGGTGGACTGCTCACATCATTGGGAAAGGCTGTACACCAGGTTTTTGGTAGTGTGTATACAACTATGTTTGGAGGAGTCTCATGGATGGTTAGAATCCTAATTGGGTTCCTAGTGTTGTGGATTGGCACGAATTCGAGAAACACCTCAATGGCAATGACGTGCATAGCTGTTGGAGGAATCACTCTGTTCATGGGTTTCACAGTTCACGCA
		</sequence>
		<sequence>
			<taxon idref="D4PRico86"/>
			ATGCGATGCGTAGGAGTAGGAAACAGAGACTTTGTGGAAGGAGTCTCAGGTGGAGCATGGGTCGACCTGGTGCTAGAACATGGAGGATGCGTCACAACCATGGCCCAGGGAAAACCAACCTTGGATTTTGAACTGACTAAGACAACAGCCAAGGAAGTGGCTCTGTTAAGAACCTATTGCATTGAAGCCTCAATATCAAACATAACTACGGCAACAAGATGTCCAACGCAAGGGGAGCCCTATCTGAAAGAGGAACAGGACCAACAGTACATTTGCCGGAGAGATGTGGTAGACAGAGGGTGGGGCAATGGCTGTGGCTTGTTTGGAAAAGGAGGAGTTGTGACATGTGCGAAGTTTTCATGTTCGGGGAAGATAACAGGCAATCTGGTCCAAATTGAGAACCTTGAGTACACAGTGGTTGTAACAGTCCACAATGGAGACACCCATGCAGTAGGAAATGACACATCCAATCATGGAGTTACAGCCACGATAACTCCCAGGTCACCATCGGTGGAAGTCAAATTGCCGGACTATGGAGAACTAACACTCGATTGTGAACCCAGGTCTGGAATTGACTTTAATGAGATGATTCTAATGAAAATGAAAAAGAAAACATGGCTCGTGCATAAGCAATGGTTTTTGGATCTGCCTCTTCCATGGACAGCAGGAGCAGACACATCAGAGGTTCACTGGAATTACAAAGAGAGAATGGTGACATTTAAGGTTCCTCATGCCAAGAGACAGGATGTGACAGTGCTGGGATCTCAGGAAGGAGCCATGCATTCTGCCCTCGCTGGAGCCACAGAAGTGGACTCCGGTGATGGAAATCACATGTTTGCAGGACATCTCAAGTGCAAAGTCCGTATGGAGAAATTGAGAATCAAGGGAATGTCATACACGATGTGTTCAGGAAAGTTTTCAATCGACAAAGAGATGGCAGAAACACAGCATGGGACAACAGTGGTGAAAGTCAAGTATGAAGGTGCTGGAGCTCCGTGTAAAGTCCCCATAGAGATAAGAGATGTAAACAAGGAAAAAGTGGTTGGGCGCGTCATCTCATCCACCCCTTTGGCTGAGAATACCAACAGTGTAACCAACATAGAATTAGAACCCCCCTTTGGGGACAGCTACATAGTGATAGGTGTTGGAAACAGCGCATTAACACTCCATTGGTTCAGGAAAGGGAGTTCCATTGGCAAGATGTTTGAGTCCACATACAGAGGTGCAAAACGAATGGCCATTCTAGGTGAAACAGCTTGGGATTTTGGTTCCGTTGGTGGACTGTTCACATCATTGGGAAAGGCTGTGCACCAGGTTTTTGGAAGCGTGTATACAACCATGTTTGGAGGAGTCTCATGGATGATTAGAATCCTAATTGGGTTCTTAGTGTTGTGGATTGGCACGAACTCAAGGAACACTTCAATGGCTATGACGTGCATAGCTGTTGGAGGTATCACTCTGTTTCTGGGCTTCACAGTTCAAGCG
		</sequence>
		<sequence>
			<taxon idref="D4SLanka78"/>
			ATGCGATGCGTGGGAGTGGGGAACAGAGACTTTGTGGAAGGAGTCTCAGGTGGAGCATGGGTCGATCTGGTGCTAGAACATGGAGGATGTGTCACAACCATGGCCCAAGGAAAACCAACCTTGGATTTTGAACTGATCAAGACAACAGCCAAGGAAGTGGCTCTGTTAAGAACCTATTGCATTGAAGCCTCCATATCAAACATAACCACGGCAACAAGATGTCCAACGCAAGGAGAGCCCTGTCTCAAAGAGGAACAGGATCAACAGTACATCTGCCGGAGAGACGTGGTAGACAGAGGGTGGGGCAATGGCTGTGGCCTGCTTGGGAAAGGAGGAGTTGTGACATGTGCGAAGTTTTCATGCTCGGGGAAGATAACAGGCAACTTAGTCCGAATTGAGAACCTTGAATACACAGTGGTTGTAACAGTCCACAATGGAGACACCCATGCAGTAGGAAATGACACATCCAACCACGGAGTGACAGCCACGATAACCCCCAGGTCACCATCGGTAGAAGTTAAATTACCGGACTATGGAGAATTGACACTCGATTGTGAACCCAGGTCCGGAATTGATTTTAATGAGATGATTCTGATGGAAATGAGAAAGAAAACGTGGCTTGTGCACAAGCAATGGTTTTTGGATCTACCTCTACCATGGACAGCAGGAGCAGACACGTCAGAAGTTCATTGGAATCACAAAGAGAGAATGGTGACGTTCAAGGTCCCTCATGCCAAGAGACAGGATGTGACAGTGCTAGGATCTCAGGAAGGAGCCATGCATTCAGCCCTCACCGGAGCCACAGAAGTGGATTCCGGTGATGGAAACCACATGTTTGCAGGACATTTGAAGTGCAAAGTTCGCATGGAGAAATTGAGAATCAAGGGAATGTCATACACGATGTGCTCAGGAAAGTTCTCAATTGATAAAGAGATGGCAGAAACACAGCATGGGACAACAGTGGTAAAAGTCAAGTATGAGGGTGCCGGAGCTCCATGTAAAGTTCCCATAGAGATAAGAGATGTGAACAAGGAAAAAGTGGTTGGGCGCATCATCTCATCTACCCCTTTTGCTGAGAATACCAACAGTGTGACCAACATAGAATTGGAACCCCCCTTTGGGGATAGCTACATAGTAATAGGTGTAGGAAACAGTGCATTAACACTCCATTGGTTTAGGAAAGGGAGTTCCATTGGCAAGATGTTTGAGTCCACATACAGAGGCGCAAAGCGCATGGCCATTCTAGGTGAAACAGCTTGGGATTTTGGTTCTGTTGGTGGACTGCTCACATCATTGGGAAAGGCTGTACACCAGGTTTTTGGTAGTGTGTATACAACTATGTTTGGAGGAGTCTCATGGATGGTTAGAATCCTAATCGGGTTCTTAGTATTGTGGATTGGCACGAATTCAAGAAACACTTCAATGGCAATGTCGTGCATAGCTGTTGGAGGAATTACTTTGTTTCTGGGTTTCACAGTTCATGCA
		</sequence>
		<sequence>
			<taxon idref="D4Tahiti79"/>
			ATGCGATGCGTAGGAGTAGGAAACAGAGACTTTGTGGAAGGAGTCTCAGGTGGAGCATGGGTCGATCTGGTGCTAGAACATGGAGGATGCGTCACAACCATGGCCCAGGGAAAACCAACCTTGGATTTTGAACTGACTAAGACAACAGCCAAGGAAGTGGCTCTGTTAAGAACCTATTGCATTGAAGCCTCAATATCAAACATAACTACGGCAACAAGATGTCCAACGCAAGGAGAGCCTTATCTGAAAGAGGAACAGGACCAACAGTACATTTGCCGGAGAGATGTGGTAGACAGAGGGTGGGGCAATGGCTGTGGCTTGTTTGGAAAAGGAGGAGTTGTGACATGTGCGAAGTTTTCATGTTCGGGGAAGATAACAGGCAATTTGGTCCAAATTGAGAACCTTGAATACACAGTGGTTGTAACAGTCCACAATGGAGACACCCATGCAGTAGGAAATGACACATCCAATCATGGAGTTACAGCCACGATAACTCCCAGGTCACCATCGGTGGAAGTCAAATTGCCGGACTATGGAGAACTAACACTCGATTGTGAACCCAGGTCTGGAATTGACTTTAATGAGATGATCCTGATGAAAATGAGAAAGAAGACATGGCTCGTGCATAAGCAATGGTTTTTGGATCTGCCTCTTCCATGGACAGCAGGAGCAGACACATCAGAGGTTCACTGGAATTACAAAGAGAGAATGGTGACATTTAAGGTTCCTCATGCCAAGAGACAGGATGTGACAGTGCTGGGATCTCAGGAAGGAGCCATGCATTCTGCCCTCGCTGGAGCCACAGAAGTGGACTCCGGTGATGGAAATCACATGTTTGCAGGACATCTCAAGTGCAAAGTCCGTATGGAGAAATTGAGAATCAAGGGAATGTCATACACGATGTGTTCAGGAAAGTTTTCAATTGACAAAGAGATGGCAGAAACACAGCATGGGACAACAGTGGTGAAAGTCAAGTATGAAGGTGCTGGAGCTCCGTGTAAAGTCCCCATAGAGATAAGAGATGTAAACAAGGAAAAAGTGGTTGGGCGTATCATCTCATCCACCCCTTTGGCTGAGAATACCAACAGTGTAACCAACATAGAATTAGAACCCCCCTTTGGGGACAGCTACATAGTGATAGGTGTTGGAAACAGCGCATTAACACTCCATTGGTTCAGGAAAGGGAGTTCCATTGGCAAGATGTTTGAGTCCACATACAGAGGTGCAAAACGAATGGCCATTCTAGGTGAAACAGCTTGGGATTTTGGTTCCGTTGGTGGACTGTTCACATCATTGGGAAAGGCTGTGCACCAGGTTTTTGGAAGTGTGTATACAACCATGTTTGGAGGAGTCTCATGGATGATTAGAATCCTAATTGGGTTCTTAGTGTTGTGGATTGGCACGAACTCAAGGAACACTTCAATGGCTATGACGTGCATAGCTGTTGGAGGAATCACTCTGTTTCTGGGCTTCACAGTTCAAGCA
		</sequence>
		<sequence>
			<taxon idref="D4Tahiti85"/>
			ATGCGATGCGTAGGAGTAGGAAACAGAGACTTTGTGGAAGGAGTTTCAGGTGGAGCATGGGTCGATTTGGTGCTAGAACATGGAGGATGCGTCACAACCATGGCCCAGGGAAAACCAACCTTGGATTTTGAACTGACTAAGACAACAGCCAAGGAAGTGGCTCTGTTAAGAACCTATTGCATTGAAGCCTCAATATCAAACATAACTACGGCAACAAGATGTCCAACGCAAGGAGAGCCTTATCTGAAAGAGGAACAGGACCAACAGTACATTTGCCGGAGAGATGTGGTAGACAGAGGGTGGGGCAATGGCTGTGGCTTGTTTGGAAAAGGAGGAGTTGTGACATGTGCGAAGTTTTCATGTTCGGGGAAGATAACAGGCAATCTGGTCCAAATTGAGAACCTTGAATACACAGTGGTCATAACAGTCCACAATGGAGACACCCATGCAGTAGGAAATGACACATCCAATCATGGAGTTACAGCCACGATAACTCCCAGGTCACCATCGGTGGAAGTCAAATTGCCGGACTATGGAGAACTAACACTCGATTGTGAACCCAGGTCTGGAATTGACTTTAATGAGATGATTCTGATGAAAATGAAAAAGAAAACATGGCTCGTGCATAAGCAATGGTTTTTGGATCTGCCTCTTCCATGGACAGCAGGAGCAGACACAACAGAGGTTCACTGGAATTACAAAGAGAGAATGGTGACATTTAAGGTTCCTCATGCCAAGAGACAGGATGTGACAGTACTGGGATCTCAGGAAGGAGCCATGCATTCTGCCCTAGCTGGAGCTACAGAAGTGGACTCCGGTGATGGGAATCACATGTTTGCAGGACATCTCAAGTGCAAAATCCGTATGGAGAAATTGAGAATCAAGGGAATGTCATACACGATGTGTTCAGGAAAGTTTTCAATTGACAAAGAGATGGCAGAAACACAGCATGGGACAACAGTGGTGAAAGTCAAGTATGAAGGTGCTGGAGCTCCGTGTAAAGTCCCCATAGAGATAAGAGATGTAAACAAGGAAAAAGTGGTTGGGCGTGTCATCTCATCCACCCCTTTGGCTGAGAATACCAACAGTGTAACCAACATAGAATTAGAACCCCCCTTTGGGGACAGCTACATAGTGATAGGTGTTGGAAACAGCGCATTAACACTCCATTGGTTCAGGAAAGGGAGTTCCATCGGCAAGATGTTTGAGTCCACATACAGAGGTGCAAAACGAATGGCCATTCTAGGTGAAACAGCTTGGGATTTTGGTTCCGTTGGTGGACTGTTCACATCATTGGGAAAGGCTGTGCACCAGGTTTTTGGAAGTGTGTATACAACCATGTTTGGAGGAGTCTCATGGATGATTAGAATCCTAATTGGGTTCTTAGTGTTGTGGATTGGCACGAACTCAAGGAACACTTCAATGGCTATGACGTGCATAGCTGTTGGAGGAATCACTCTGTTTCTGGGCTTCACAGTTCAAGCA
		</sequence>
		<sequence>
			<taxon idref="D4Thai63"/>
			ATGCGATGCGTAGGAGTGGGGAACAGGGACTTTGTGGAAGGAGTCTCAGGTGGAGCATGGGTCGATCTGGTGCTAGAACATGGAGGATGTGTCACAACCATGGCTCAAGGAAAACCAACCTTGGATTTTGAACTGATCAAGACAACAGCCAAGGAAGTGGCTCTGTTAAGAACCTATTGCATTGAAGCCTCGATATCAAACATAACCACGGCGACAAGATGTCCAACGCAAGGAGAGCCTTATCTCAAAGAGGAACAAGATCAACAGTACATCTGCCGGAGAGATGTGGTAGACAGAGGGTGGGGCAATGGCTGTGGCTTACTTGGAAAAGGAGGAGTTGTGACATGTGCGAAGTTTTCATGCTCGGGGAAGATAACAGGCAACTTGGTTCGAATTGAGAACCTTGAATACACAGTGGTTGTGACAGTCCACAACGGAGACACCCATGCAGTAGGAAATGACATATCCAACCATGGAGTGACAGCCACGATAACTCCCAGGTCACCATCGGTAGAAGTCAAATTACCGGATTATGGAGAATTAACGCTCGATTGTGAACCCAGGTCCGGAATTGATTTTAATGAGATGATTCTGATGGAAATGAGAAAGAAGACGTGGCTTGTGCACAAGCAATGGTTTTTGGATCTACCTCTACCATGGACAGCAGGAGCAGACACAGCAGAAGTTCATTGGAATTACAAAGAGAGAATGGTGACATTCAAGGTCCCTCATGCTAAGAGACAAGATGTGACAGTGCTAGGATCTCAGGAAGGAGCCATGCATTCTGCCCTCACCGGAGCTACAGAAGTGGATTCCGGTGATGGAAACCACATGTTTGCAGGACATCTTAAGTGCAAGGTTCGTATGGAGAAATTGAGAATCAAGGGAATGTCATACACGATGTGCTCAGGAAAGTTCTCAATTGACAAAGAGATGGCAGAAACACAGCATGGGACAACAGTAGTGAAAGTTAAGTATGAAGGCGCTGAAGCTCCATGTAAAATCCCCATAGAGATAAGAGATGTGAACAAGGAAAAAGTTGTTGGGCGCATCATCTCATCCACTCCTTTGGCTGAAAACACCAACAGCGTGACCAATATAGAATTAGAACCTCCCTTTGGGGACAGCTACATAGTAATAGGTGTTGGAGACAGTGCATTAACACTCCATTGGTTCAGGAAGGGGAGTTCCATTGGCAAGATGTTTGAGTCTACATATAGAGGAGCAAAGCGAATGGCCATTCTAGGTGAAACAGCTTGGGACTTTGGCTCTGTTGGCGGACTGTCTACATCATTGGGAAAGGCTGTACACCAGGTTTTTGGTAGTGTGTACACAACCATGTTTGGAGGAGTCTCATGGATGGTTAGAATCCTAATCGGGCTCTTGGTGTTGTGGATTGGCACAAATTCAAGAAACACCTCAATGGCAATGACGTGCATAGCTGTTGGAGGAATCACTCTATTTCTGGGTTTCACAGCTCACGCA
		</sequence>
		<sequence>
			<taxon idref="D4Thai78"/>
			ATGCGATGCGTAGGAGTGGGGAACAGAGACTTTGTAGAAGGAGTCTCAGGTGGAGCATGGGTCGATCTGGTGCTAGAACATGGAGGATGTGTCACAACCATGGCCCAGGGAAAACCAACCTTGGATTTTGAACTGATCAAGACAACAGCCAAGGAAGTGGCTCTGTTAAGAACCTATTGCATTGAAGCCTCCATATCAAACATAACCACGGCAACAAGATGTCCAACGCAAGGAGAGCCTTACCTCAAAGAGGAACAAGATCAACAGTACATCTGCCGGAGAGACGTGGTAGATAGAGGGTGGGGCAACGGCTGTGGCTTGCTTGGGAAAGGAGGAGTTGTGACATGTGCGAAGTTTTCATGCTCGGGGAAGATAACAGGCAACTTAGTCCAAATTGAGAACCTTGAATACACAGTGGTTGTAACAGTCCACAATGGAGACACCCATGCTGTAGGAAATGATACATCCAACCACGGAGTGACAGCCACGATAACCCCCAGGTCACCATCGGTAGAAGTTAAATTACCGGACTATGGAGAATTAACACTTGATTGTGAACCTAGGTCCGGAATTGACTTTAATGAGATGATTCTGATGAAAATGAAAAAGAAAACGTGGCTCGTGCACAAGCAATGGTTTTTGGATCTACCTCTACCATGGACAGCAGGAGCAGACACGTCAGAAGTTCACTGGAATCACAAAGAGAGAATGGTGACATTCAAGGTTCCTCATGCCAAGAGACAGGATGTGACAGTGCTAGGATCTCAGGAAGGAGCTATGCATTCAGCCCTCACCGGAGCCACAGAAGTGGATTCCGGTGATGGAAACCATATGTTTGCAGGACATCTTAAGTGTAAAGTTCGTATGGAGAAATTGAGGATCAAGGGAATGTCATACACGATGTGCTCAGGAAAGTTCTCAATTGATAAAGAGATGGCAGAAACACAGCATGGGACAACAGTGGTAAAAGTCAAGTATGAAGGTGCTGGAGCTCCATGTAAAGTCCCCATAGAGATAAGAGATGTGAACAAGGAAAAAGTGGTTGGGCGTATCATCTCATCTACCCCTTTTGCTGAGAATACCAACAGTGTGACCAATATAGAATTGGAACCCCCTTTTGGGGATAGCTACATAGTAATAGGTGTAGGAGACAGTGCATTAACACTCCATTGGTTCAGGAAAGGGAGCTCCATTGGCAAGATGTTTGAGTCCACATACAGAGGCGCAAAGCGCATGGCCATTCTAGGTGAAACAGCTTGGGATTTTGGTTCTGTCGGTGGACTGCTCACATCATTGGGAAAGGCTGTACACCAGGTTTTTGGCAGTGTGTATACAACTATGTTTGGAGGAGTCTCATGGATGGTTAGAATCCTAATCGGGTTCTTAGTGTTGTGGATTGGCACGAATTCAAGAAACACTTCAATGGCAATGTCGTGCATAGCTGTTGGAGGAATCACTCTGTTTCTGGGCTTCACAGTTCATGCA
		</sequence>
		<sequence>
			<taxon idref="D4Thai84"/>
			ATGCGATGCGTAGGAGTAGGGAACAGAGACTTTGTAGAAGGAGTCTCAGGTGGAGCATGGGTCGATCTGGTGCTAGAACATGGAGGATGTGTCACAACCATGGCCCAGGGAAAACCAACCCTGGATTTTGAACTGATCAAGACAACAGCCAAGGAAGTGGCTCTGTTAAGAACCTATTGCATTGAAGCCTCCATATCAAACATAACCACGGCAACAAGATGTCCAACGCAAGGAGAGCCTTACCTCAAAGAGGAACAAGATCAACAGTACATCTGCCGGAGAGACGTGGTAGACAGAGGGTGGGGCAACGGCTGTGGCTTGTTTGGGAAAGGAGGAGTTGTGACATGTGCGAAGTTTTCATGCTCGGGGAAGATAACGGGCAACTTAGTCCAAATTGAGAACCTTGAATACACAGTGGTTGTAACAGTCCACAATGGAGACACCCATGCTGTAGGAAATGATACATCCAACCACGGAGTGACAGCCACGATAACCCCCAGGTCACCATCGGTAGAAGTTAAATTACCGGACTATGGAGAATTAACACTTGATTGTGAACCTAGGTCCGGAATTGATTTTAATGAGATGATTCTGATGAAAATGAAAAAGAAAACGTGGCTCGTGCACAAGCAATGGTTTTTGGATCTACCTCTACCATGGACAGCAGGAGCAGACACGTCAGAAGTTCACTGGAATCACAAAGAGAGAATGGTGACATTCAAGGTTCCTCATGCCAAGAGACAGGATGTGACAGTGCTAGGATCTCAGGAAGGAGCCATGCATTCAGCCCTCGCCGGAGCCACAGAAGTGGATTCCGGTGATGGAAACCATATGTTTGCAGGACACTTAAAGTGTAAAGTTCGTATGGAGAAATTGAGAATCAAGGGAATGTCATACACGATGTGCTCAGGAAAGTTCTCAATTGATAAAGAGATGGCAGAAACACAGCATGGAACAACAGTGGTAAAGGTCAAGTATGAAGGCACTGGAGCTCCATGTAAAGTCCCCATAGAGATAAGAGATGTGAACAAGGAAAAAGTGGTTGGGCGTATCATCTCATCTACCCCTTTGGCTGAGAATACCAACAGTGTGACCAATATAGAATTGGAACCTCCTTTTGGGGATAGCTACATAGTGATAGGTGTGGGAGACAGTGCATTAACACTCCATTGGTTCAGGAAAGGGAGCTCCATTGGCAAGATGTTTGAGTCCACATACAGAGGTGCAAAGCGCATGGCCATTCTAGGTGAAACAGCTTGGGATTTTGGTTCTGTTGGCGGACTGCTCACATCATTGGGAAAGGCTGTACACCAGGTTTTTGGCAGTGTGTATACAACTATGTTTGGAGGAGTCTCATGGATGGTTAGAATCCTAATCGGGTTCTTAGTGTTGTGGATTGGCACGAATTCAAGAAACACTTCAATGGCTATGTCGTGCATAGCTGTTGGAGGAATTACTCTGTTTCTGGGCTTCACAGTTCATGCA
		</sequence>
	</alignment>
	
	<!-- The unique patterns for codon position 1                                -->
	<!-- npatterns=34                                                            -->
	<patterns id="patterns1" from="1" every="3">
		<alignment idref="alignment"/>
	</patterns>
	<!-- The unique patterns for codon position 2                                -->
	<!-- npatterns=17                                                            -->
	<patterns id="patterns2" from="2" every="3">
		<alignment idref="alignment"/>
	</patterns>
	<!-- The unique patterns for codon position 3                                -->
	<!-- npatterns=119                                                           -->
	<patterns id="patterns3" from="3" every="3">
		<alignment idref="alignment"/>
	</patterns>
	
	<!-- A prior assumption that the population size has remained constant       -->
	<!-- throughout the time spanned by the genealogy.                           -->
	<constantSize id="constant" units="years">
		<populationSize>
			<parameter id="constant.popSize" value="380.0" lower="0.0" upper="380000.0"/>
		</populationSize>
	</constantSize>
	
	<!-- Generate a random starting tree under the coalescent process            -->
	<coalescentTree id="startingTree">
		<taxa idref="taxa"/>
		<constantSize idref="constant"/>
	</coalescentTree>
	
	<treeModel id="treeModel">
		<coalescentTree idref="startingTree"/>
		<rootHeight>
			<parameter id="treeModel.rootHeight"/>
		</rootHeight>
		<nodeHeights internalNodes="true">
			<parameter id="treeModel.internalNodeHeights"/>
		</nodeHeights>
		<nodeHeights internalNodes="true" rootNode="true">
			<parameter id="treeModel.allInternalNodeHeights"/>
		</nodeHeights>
	</treeModel>
	
	<coalescentLikelihood id="coalescent">
		<model>
			<constantSize idref="constant"/>
		</model>
		<populationTree>
			<treeModel idref="treeModel"/>
		</populationTree>
	</coalescentLikelihood>
	
	<!-- The strict clock (Uniform rates across branches)                        -->
	<strictClockBranchRates id="branchRates">
		<rate>
			<parameter id="clock.rate" value="2.3E-5" lower="0.0" upper="100.0"/>
		</rate>
	</strictClockBranchRates>
	
	<!-- The general time reversible (GTR) substitution model                    -->
	<gtrModel id="gtr">
		<frequencies>
			<frequencyModel dataType="nucleotide">
				<alignment idref="alignment"/>
				<frequencies>
					<parameter id="gtr.frequencies" dimension="4"/>
				</frequencies>
			</frequencyModel>
		</frequencies>
		<rateAC>
			<parameter id="gtr.ac" value="1.0" lower="0.0" upper="100.0"/>
		</rateAC>
		<rateAG>
			<parameter id="gtr.ag" value="1.0" lower="0.0" upper="100.0"/>
		</rateAG>
		<rateAT>
			<parameter id="gtr.at" value="1.0" lower="0.0" upper="100.0"/>
		</rateAT>
		<rateCG>
			<parameter id="gtr.cg" value="1.0" lower="0.0" upper="100.0"/>
		</rateCG>
		<rateGT>
			<parameter id="gtr.gt" value="1.0" lower="0.0" upper="100.0"/>
		</rateGT>
	</gtrModel>
	
	<!-- site model                                                              -->
	<siteModel id="siteModel1">
		<substitutionModel>
			<gtrModel idref="gtr"/>
		</substitutionModel>
		<relativeRate>
			<parameter id="siteModel1.mu" value="1.0" lower="0.0" upper="Infinity"/>
		</relativeRate>
	</siteModel>
	<!-- site model                                                              -->
	<siteModel id="siteModel2">
		<substitutionModel>
			<gtrModel idref="gtr"/>
		</substitutionModel>
		<relativeRate>
			<parameter id="siteModel2.mu" value="1.0" lower="0.0" upper="Infinity"/>
		</relativeRate>
	</siteModel>
	<!-- site model                                                              -->
	<siteModel id="siteModel3">
		<substitutionModel>
			<gtrModel idref="gtr"/>
		</substitutionModel>
		<relativeRate>
			<parameter id="siteModel3.mu" value="1.0" lower="0.0" upper="Infinity"/>
		</relativeRate>
	</siteModel>

	<compoundParameter id="allMus">
		<parameter idref="siteModel1.mu"/>
		<parameter idref="siteModel2.mu"/>
		<parameter idref="siteModel3.mu"/>
	</compoundParameter>
	
	<treeLikelihood id="treeLikelihood1">
		<patterns idref="patterns1"/>
		<treeModel idref="treeModel"/>
		<siteModel idref="siteModel1"/>
		<strictClockBranchRates idref="branchRates"/>
	</treeLikelihood>
	<treeLikelihood id="treeLikelihood2">
		<patterns idref="patterns2"/>
		<treeModel idref="treeModel"/>
		<siteModel idref="siteModel2"/>
		<strictClockBranchRates idref="branchRates"/>
	</treeLikelihood>
	<treeLikelihood id="treeLikelihood3">
		<patterns idref="patterns3"/>
		<treeModel idref="treeModel"/>
		<siteModel idref="siteModel3"/>
		<strictClockBranchRates idref="branchRates"/>
	</treeLikelihood>
	
	<operators id="operators">
		<scaleOperator scaleFactor="0.75" weight="1">
			<parameter idref="gtr.ac"/>
		</scaleOperator>
		<scaleOperator scaleFactor="0.75" weight="1">
			<parameter idref="gtr.ag"/>
		</scaleOperator>
		<scaleOperator scaleFactor="0.75" weight="1">
			<parameter idref="gtr.at"/>
		</scaleOperator>
		<scaleOperator scaleFactor="0.75" weight="1">
			<parameter idref="gtr.cg"/>
		</scaleOperator>
		<scaleOperator scaleFactor="0.75" weight="1">
			<parameter idref="gtr.gt"/>
		</scaleOperator>
		<centeredScale scaleFactor="0.75" weight="1">
			<parameter idref="allMus"/>
		</centeredScale>
		<deltaExchange delta="0.75" weight="1">
			<parameter idref="allMus"/>
		</deltaExchange>
		<scaleOperator scaleFactor="0.75" weight="3">
			<parameter idref="clock.rate"/>
		</scaleOperator>
		<upDownOperator scaleFactor="0.75" weight="3">
			<up>
				<parameter idref="clock.rate"/>
			</up>
			<down>
				<parameter idref="treeModel.allInternalNodeHeights"/>
			</down>
		</upDownOperator>
		<scaleOperator scaleFactor="0.75" weight="3">
			<parameter idref="constant.popSize"/>
		</scaleOperator>
		<scaleOperator scaleFactor="0.75" weight="3">
			<parameter idref="treeModel.rootHeight"/>
		</scaleOperator>
		<uniformOperator weight="30">
			<parameter idref="treeModel.internalNodeHeights"/>
		</uniformOperator>
		<subtreeSlide size="38.0" gaussian="true" weight="15">
			<treeModel idref="treeModel"/>
		</subtreeSlide>
		<narrowExchange weight="15">
			<treeModel idref="treeModel"/>
		</narrowExchange>
		<wideExchange weight="3">
			<treeModel idref="treeModel"/>
		</wideExchange>
		<wilsonBalding weight="3">
			<treeModel idref="treeModel"/>
			<constantSize idref="constant"/>
		</wilsonBalding>
	</operators>
	
	<mcmc id="mcmc" chainLength="10000000" autoOptimize="true">
		<posterior id="posterior">
			<prior id="prior">
				<coalescentLikelihood idref="coalescent"/>
			</prior>
			<likelihood id="likelihood">
				<treeLikelihood idref="treeLikelihood1"/>
				<treeLikelihood idref="treeLikelihood2"/>
				<treeLikelihood idref="treeLikelihood3"/>
			</likelihood>
		</posterior>
		<operators idref="operators"/>
		<log id="screenLog" logEvery="10000">
			<column label="Posterior" dp="4" width="12">
				<posterior idref="posterior"/>
			</column>
			<column label="Prior" dp="4" width="12">
				<prior idref="prior"/>
			</column>
			<column label="Likelihood" dp="4" width="12">
				<likelihood idref="likelihood"/>
			</column>
			<column label="Root Height" sf="6" width="12">
				<parameter idref="treeModel.rootHeight"/>
			</column>
			<column label="Rate" sf="6" width="12">
				<parameter idref="clock.rate"/>
			</column>
		</log>
		<log id="fileLog" logEvery="500" fileName="Dengue4-GTR-CP.env.log">
			<posterior idref="posterior"/>
			<prior idref="prior"/>
			<likelihood idref="likelihood"/>
			<parameter idref="clock.rate"/>
			<parameter idref="treeModel.rootHeight"/>
			<parameter idref="constant.popSize"/>
			<parameter idref="siteModel1.mu"/>
			<parameter idref="siteModel2.mu"/>
			<parameter idref="siteModel3.mu"/>
			<parameter idref="gtr.ac"/>
			<parameter idref="gtr.ag"/>
			<parameter idref="gtr.at"/>
			<parameter idref="gtr.cg"/>
			<parameter idref="gtr.gt"/>
			<treeLikelihood idref="treeLikelihood1"/>
			<treeLikelihood idref="treeLikelihood2"/>
			<treeLikelihood idref="treeLikelihood3"/>
			<coalescentLikelihood idref="coalescent"/>
		</log>
		<logTree id="treeFileLog" logEvery="500" nexusFormat="true" fileName="Dengue4-GTR-CP-strict.trees">
			<treeModel idref="treeModel"/>
			<posterior idref="posterior"/>
		</logTree>
	</mcmc>
	
	<report>
		<property name="timer">
			<object idref="mcmc"/>
		</property>
	</report>

	<treeTraceAnalysis fileName="Dengue4-GTR-CP-strict.trees"/>

        <marginalLikelihoodAnalysis fileName="Dengue4-GTR-CP-strict.log">
            <likelihoodColumn name="likelihood" harmonicOnly="false" bootstrap="true"/>
        </marginalLikelihoodAnalysis>

</beast>
